# Supplementary material for: Inferring Time-Lagged Causality Using the Derivative of Single-Cell Expression
Source: Int J Mol Sci. 2022 Mar 20;23(6):3348. doi: 10.3390/ijms23063348 (PMC8948830; doi:10.3390/ijms23063348)
Supplement: Supplementary file 1 [file ijms-23-03348-s001.zip]

Archive with 1 entries (1 files):
- ijms-1515528-supplementary.pdf
